# Supplementary material for: CD28 engagement inhibits CD73-mediated regulatory activity of CD8+ T cells
Source: Commun Biol. 2021 May 19;4:595. doi: 10.1038/s42003-021-02119-9 (PMC8134507; doi:10.1038/s42003-021-02119-9)
Supplement: Supplementary file 4 — Supplementary Data 1 [file 42003_2021_2119_MOESM4_ESM.xlsx]

## Sheet: Figure 1
Figure 1b
	None	+ CD28KOCD8+	+ CD28WTCD8+
	34.0763	24.6904	37.5579
	36.2697	26.8574	29.0475
	41.6824	27.2275	34.1058
	42.5985	27.4335
		27.9828
Figure 1c	+ CD28KOCD8+	+ CD28WTCD8+
	2.56	2
	3.4	1.1
	4.97	0.28
	2.39	2.83
	5.61	2.77
Figure 1e
	P14 CD8+ Teff + Sup-CD28WTCD8+
	E:T ratio 1:100	7.3486	12.3664	20.8906	28.9024
	E:T ratio 1:30	20.2595	22.1934	24.1745	35.3283
	E:T ratio 1:10	24.0458	34.1557	36.7685
	P14 CD8+ Teff + Sup-CD28KOCD8+
	E:T ratio 1:100	1.10694	-3.9212	3.48968
	E:T ratio 1:30	15.9006	7.28893	9.66229
	E:T ratio 1:10	23.1238	27.2702	15.9568
Figure 1f
	P14 CD8+ Teff + Sup-CD28KOCD8+	P14 CD8+ Teff + Sup-CD28WTCD8+
	5.19	4.62
	3.39	4.38
	5.56	2.65
	3.56	0.34
	4.87	2.73
	4.95	1.95
		3.33
Figure 1g
	Days	PBS	P14 CD8+ Teff + Sup-CD28KOCD8+	P14 CD8+ Teff + Sup-CD28WTCD8+
	15	1
	20	1
	22	1
	22	1
	22	1
	22	1
	22	1
	22	1
	20			1
	24			1
	26			1
	27			1
	29			1
	29			1
	31			1
	34			1
	40			0
	40			0
	40			0
	40			0
	40			0
	40			0
	40			0
	40			0
	40			0
	40			0
	40			0
	40			0
	40			0
	24		1
	29		1
	29		1
	31		1
	34		1
	34		1
	36		1
Figure 1i
	P14 CD8+ Teff exposed to CD28WTCD8+ Sup
	E:T ratio 1:3	34.0763	36.2697	41.6824	42.5985
	E:T ratio 1:1	41.8219	58.0488	81.613	86.0479
	E:T ratio 3:1	91.3227	93.2739	92.636	79.6132	76.3511
	P14 CD8+ Teff exposed to CD28KOCD8+ Sup
	E:T ratio 1:3	20.9475	34.3152	26.1351	21.4936	24.927	26.1974
	E:T ratio 1:1	43.9775	44.9062	40.3189	31.382	35.9657	31.9657
	E:T ratio 3:1	85.7223	88.2176	79.6904	48.9442	51.9142	48.6009
Figure 1j
	P14 CD8+ Teff exposed to CD28KOCD8+ Sup	P14 CD8+ Teff exposed to CD28WTCD8+ Sup
	43.9775	41.8219
	44.9062	58.0488
	40.3189	81.613
	31.382	86.0479
	35.9657
	31.9657
Figure 1k
	P14 CD8+ Teff exposed to CD28KOCD8+ Sup	P14 CD8+ Teff exposed to CD28WTCD8+ Sup
	1.51	0.73
	1.31	0.74
	1.51	1.22
Figure 1l
	Days	PBS	P14 CD8+ Teff exposed to CD28KOCD8+ Sup	P14 CD8+ Teff exposed to CD28WTCD8+ Sup
	19	1
	19	1
	19	1
	21	1
	33	1
	19			1
	21			1
	28			1
	37			0
	37			0
	37			0
	37			0
	37			0
	37			0
	21		1
	23		1
	33		1

## Sheet: Figure 2
Figure 2b
	TNF	+ CD28KOCD8+	+ CD28WTCD8+
		120.522	154.164
		152.235	177.459
		149.773	188.341
		160.732	191.62
	IFNgamma	+ CD28KOCD8+	+ CD28WTCD8+
		56.0658	86.0132
		63.7021	73.5957
		63.9483	77.4138
		60.1897	78.0517
	Perforin	+ CD28KOCD8+	+ CD28WTCD8+
		2.68421	2.53947
		2.68085	2.82979
		3.55172	3.25862
		2.93104	2.63793
	Granzyme B	+ CD28KOCD8+	+ CD28WTCD8+
		34.1194	41.9254
		7.69333	10.6133
		6.77273	7.75
		5.81177	6.76471
Figure 2c
	TNF	+ anti-CD3 Sup	+ anti-CD3/28 Sup
		413.9	900
		352	902.2
		193.8	360.3
		208.9	502.1
		176.9	377.8
	IFNgamma	+ anti-CD3 Sup	+ anti-CD3/28 Sup
		71.1	94.8
		72.9	82.4
		80.7	77.7
		65.3	109.1
		53.6	89.5
		52.5	76.4
	Perforin	+ anti-CD3 Sup	+ anti-CD3/28 Sup
		2.19444	2.73611
		1.65672	2.20896
		2.13433	2.13433
		2.075	2.3
	Granzyme B	+ anti-CD3 Sup	+ anti-CD3/28 Sup
		19.8088	33.4412
		20.7246	29.6377
		20.1739	28.4928
		20.5111	24.8444
Figure 2d
	IL-10	time	anti-CD3			anti-CD3/28
		24h	0.93	6.01	0.93	8.35	11.78	4.82
		48h	3.61	35.79	4.22	57.76	71.11	49.98
	IL-6	time	anti-CD3			anti-CD3/28
		24h	3.58	7.07	3.37	5.07	7.76	5.29
		48h	4.85	16.56	5.51	10.59	23.13	11.56
	IL-17	time	anti-CD3			anti-CD3/28
		24h	3.89	37.57	4.4	11.03	39.85	11.96
		48h	10.62	98.53	11.83	19.9	173.56	21.3

## Sheet: Figure 4
Figure 4b
	anti-CD3	anti-CD3/28
	1	0.701389
	1	0.521008
	1	0.537129
	1	0.709591
Figure 4h
	anti-CD3	anti-CD3/28	anti-CD3/28 + LY294002
	1	0.542857	0.945238
	1	0.807692	1.02198
	1	0.574074	1.15741
Figure 4i		anti-CD3								anti-CD3/28
	CD73+/+	0.17	0.22	0.19	0.25	0.17	0.17	0.15	0.18	0.16	0.18	0.13	0.15	0.07	0.07	0.11	0.14
	CD73-/-	0.01	0	0	0	0				0.01	0	0	0	0
Figure 4j		anti-CD3							anti-CD3/28
	CD73+/+, medium	0	0	0	0	0	0	0	0	0	0	0	0	0	0
	CD73+/+, AMP*	13.52	14.98	12.11	16.73	7.89	14.09	16.56	5.59	6.26	6.24	5.36	3.24	8.21	8.97
	CD73+/+, AMP*, iCD73	1.8	1	0.71	0.84	0.4			0.53	0.43	0.37	0.32	0.2
	CD73-/-, medium	0	0	0	0	0			0	0	0	0	0
	CD73-/-, AMP*	0	0	0	0	0			0	0	0	0	0

## Sheet: Figure 5
Figure 5a
		Control							Tumor-bearing
	CD28-CD8+	2637	1535	925	894	2524	2268	720	2974	3163	3655	2569	7180	1589	9279	1657	7056	10048	1134	3069	1517	2007	2015	2626	6558	3225	4846	3238
	CD28+CD8+	1633	1534	1559	1427	1917	2130	1363	1880	1483	1822	1365	2028	1277	2188	1596	2052	2665	1254	1877	1288	1240	1632	1366	2683	1936	1539	1993
Figure 5b
	CD28-CD8+	6.92	5.74	8	4.12
	CD28+CD8+	3.29	2.32	5.24	3.59
Figure 5c
	CD28-CD8+	20.23	4.46	3.58	2.48	1.52	1.14	6.36	3.81	1.28	1.09	7.56	1.85	1.69	5.06	3.86	9.96	2.47	0.3	2.26	2.49	4.86	8.5	1.76	3.79	3.07	2.43	17.1	4.57	2.1	1.59
	CD28+CD8+	4.42	1.97	1.67	0.92	0.89	0.52	2.33	1.14	0.67	0.19	1.7	0.7	0.61	2.39	2.93	3.47	0.91	0.12	1.34	0.65	3.45	1.87	0.59	0.57	3.3	1.73	4.64	0.8	0.82	1.04
Figure 5d
	CD28-CD8+	20.23	4.46	3.58	2.48	1.52	1.14	6.36	3.81	1.28	1.09	7.56	1.85	1.69	5.06	3.86	9.96	2.47	0.3	2.26	2.49	4.86	8.5	1.76	3.79	3.07	2.43	17.1	4.57	2.1	1.59
	CD28+CD8+	4.42	1.97	1.67	0.92	0.89	0.52	2.33	1.14	0.67	0.19	1.7	0.7	0.61	2.39	2.93	3.47	0.91	0.12	1.34	0.65	3.45	1.87	0.59	0.57	3.3	1.73	4.64	0.8	0.82	1.04

## Sheet: Figure 6
Figure 6b
		P14CD8+ Teff						P14CD8+ Teff + Sup-CD28WTCD8+			P14CD8+ Teff + Sup-CD28KOCD8+			P14CD8+ Teff + iCD73-pretreated Sup-CD28KOCD8+
	E:T ratio 1:10	40.1215	35.4861	22.309	34.7309			14.4271	20.6597	13.2031	0.407986	1.21528	6.2413	10.7552	16.7274	14.0885
	E:T ratio 1:3	68.8194	69.8872	61.4236	73.0556	64.6701	50.4774	47.9688	57.2222	45.4861	33.6285	41.1371	34.861	46.0156	43.1858	45.4254
	E:T ratio 1:1	89.0972	82.4219	76.9184	79.9479			72.8038	79.5833	79.1753	75.3733	72.7778	65.2	78.6545	71.4844	76.2326
Figure 6c
		P14CD8+ Teff				P14CD8+ Teff + Sup-CD28WTCD8+			P14CD8+ Teff + Sup-CD28KOCD8+			P14CD8+ Teff + iCD73-pretreated Sup-CD28KOCD8+
	E:T ratio 1:10	40.1215	35.4861	22.309	34.7309	14.4271	20.6597	13.2031	0.407986	1.21528	6.2413	10.7552	16.7274	14.0885
Figure 6d
	Days	P14CD8+ Teff + CD28WTCD8+	P14CD8+ Teff + CD28KOCD8+	P14CD8+ Teff + CD28KOCD8+ pretreated with iCD73	P14CD8+ Teff + CD28KOCD8+ + ZM241385
	12
	13
	13
	13
	13
	13
	14
	14
	16
	19
	19
	19
	19
	19
	19
	22
	22
	22
	22
	22
	25
	25
	25
	26
	27
	27
	40
	40
	47
	48
	48
	48
	48
	22	1
	22	1
	23	1
	26	1
	29	1
	29	1
	30	1
	30	1
	31	1
	34	1
	34	1
	34	1
	35	1
	48	0
	48	0
	48	0
	48	0
	48	0
	48	0
	48	0
	48	0
	48	0
	48	0
	48	0
	48	0
	48	0
	48	0
	48	0
	48	0
	48	0
	48	0
	48	0
	48	0
	48	0
	48	0
	48	0
	48	0
	48	0
	48	0
	48	0
	48	0
	48	0
	48	0
	48	0
	48	0
	48	0
	14		1
	22		1
	23		1
	27		1
	31		1
	34		1
	34		1
	34		1
	34		1
	35		1
	35		1
	38		1
	40		1
	40		1
	40		1
	45		1
	47		1
	48		0
	48		0
	48		0
	48		0
	48		0
	48		0
	48		0
	48		0
	48		0
	48		0
	48		0
	48		0
	48		0
	48		0
	48		0
	48		0
	48		0
	48		0
	24			1
	34			1
	34			1
	45			1
	48			0
	48			0
	48			0
	48			0
	48			0
	48			0
	48			0
	48			0
	48			0
	48			0
	48			0
	48			0
	48			0
	48			0
	48			0
	48			0
	48			0
	48			0
	48			0
	48			0
	48			0
	48			0
	48			0
	48			0
	48			0
	27				1
	29				1
	29				1
	34				1
	34				1
	34				1
	34				1
	37				1
	48				0
	48				0
	48				0
	48				0
	48				0
	48				0
	48				0
	48				0
	48				0
	48				0
	48				0
	48				0
	48				0
	48				0
	48				0
	48				0
	48				0
	48				0
	48				0
	48				0
	48				0
	48				0
	48				0
	48				0
	48				0
	48				0
	48				0
	48				0
	48				0
	48				0
	48				0

## Sheet: Supplementary 
Supplementary figure 2c
		anti-CD3							anti-CD3/28
	CD73+/+	0.02	0.04	0.04	0.03	0.05	0.02	0.03	0.05	0.07	0.06	0.08	0.05	0.03	0.05
	CD73-/-	0.16	0.06	0.1	0.15	0.06			0.16	0.1	0.07	0.19	0.09
Supplementary figure 2e
		anti-CD3							anti-CD3/28
	CD73+/+, medium	0	0	0	0	0	0	0	0	0	0	0	0	0	0
	CD73+/+, AMP*	19.25	28.47	26.28	22.19	21.34	25.38	21.68	26.01	33.01	27.71	31.09	23.3	31.3	29.1
	CD73+/+, AMP*, iCD73	32.55	35.22	32.93	35.91	22.92			33.1	35.94	31.94	37.51	23.41
	CD73-/-, medium	0	0	0	0	0			0	0	0	0	0
	CD73-/-, AMP*	32.13	24.24	23.17	37.89	37.82			30.93	22.94	23.68	38.57	38.32
Supplementary figure 4c
	IL-2	CD28KOCD8+	CD28WTCD8+
		33.7	31.8
		45.7	39.8
		38.4	36.1
		29.9	29.7
	TNF	CD28KOCD8+	CD28WTCD8+
		171.3	231.2
		85.8	125.9
		85.1	178.8
		74.1	74.8
		87	187.3
		161.7	182.7
		150.5	192.4
		88.8	184.5
	IFNgamma	CD28KOCD8+	CD28WTCD8+
		53.4	71.6
		50	57.9
		75.2	67.2
		71.9	49.8
		113.2	99.9
		103.1	61.7
		65.5	51.1
		68.9	76.4
	Granzyme B	CD28KOCD8+	CD28WTCD8+
		4.9	7.8
		5.3	7.9
		4.8	6.8
		4.4	5.1
		15.7	16.6
		10.9	9.6
		9.3	11.8
		4.6	6.6
